# Supplementary material for: Altered Gut Microbiota in Korean Children with Autism Spectrum Disorders
Source: Nutrients. 2021 Sep 22;13(10):3300. doi: 10.3390/nu13103300 (PMC8539113; doi:10.3390/nu13103300)
Supplement: Supplementary file 1 [file nutrients-13-03300-s001.zip]

Archive with 1 entries (1 files):
- nutrients-1392379-SI.pdf
